# Supplementary material for: Physiological, Productive, and Soil Rhizospheric Microbiota Responses of ‘Santina’ Cherry Trees to Regulated Deficit Irrigation Applied After Harvest
Source: Plants (Basel). 2025 Nov 26;14(23):3611. doi: 10.3390/plants14233611 (PMC12693967; doi:10.3390/plants14233611)
Supplement: Supplementary file 1 [file plants-14-03611-s001.zip]

Archive with 1 entries (1 files):
- plants-3981439-supplementary.pdf
